# Supplementary material for: Recombinant African Swine Fever Virus Arm/07/CBM/c2 Lacking CD2v and A238L Is Attenuated and Protects Pigs against Virulent Korean Paju Strain
Source: Vaccines (Basel). 2022 Nov 23;10(12):1992. doi: 10.3390/vaccines10121992 (PMC9784410; doi:10.3390/vaccines10121992)
Supplement: Supplementary file 1 [file vaccines-10-01992-s001.zip]

Archive with 1 entries (1 files):
- vaccines-2005844-supplementary.pdf
